# Supplementary material for: Effects of Individualized Centrifugation Training on Orthostatic Tolerance in Men and Women
Source: PLoS One. 2015 May 28;10(5):e0125780. doi: 10.1371/journal.pone.0125780 (PMC4447337; doi:10.1371/journal.pone.0125780)
Supplement: S1 File — (XLS) [file pone.0125780.s001.xls]

## Sheet: Sheet1
Gz	Time	Time (standardized) minutes
0	0	0	0
0	10	10	10
0	14.95	15	15
1	15.05	25
1	24.95	28	25
1.2	25.05	31
1.2	27.95	36	28
1.4	28.05	46
1.4	30.95	49	31
0	31.05	54
0	35.95	58	36
1	36.05	63
1	45.95		46
1.2	46.05
1.2	48.95		49
0	49.05
0	53.95		54
1	54.05
1	57.95		58
0	58.05
0	63		63

## Sheet: Sheet2
Time	Gz	Time (standardized) minutes
0	0	0
4.8	0	10
5.2	1	15
14.8	1	25
15.2	1.2	28
17.8	1.2	31
18.2	1.4	36
20.8	1.4	46
21.2	0	49
25.8	0	54
26.2	1	58
35.8	1	63
36.2	1.2
38.8	1.2
39.2	0
43.8	0
44.2	1
53.8	1
54.2	1.2
56.8	1.2
57.2	0
62	0

## Sheet: Sheet3
Time	Gz	Time (standardized) minutes
0	0	0
10	0	10
10	0.6	15
20	0.6	25
20	0.7	28
23	0.7	31
23	0.8	36
26	0.8	46
26	0.9	49
29	0.9	54
29	1	58
32	1	63
32	1.1
35	1.1
35	1.2
38	1.2
38	1.3
41	1.3
41	1.4
44	1.4
44	0.5
54	0.5
54	0.6
57	0.6
57	0.7
60	0.7
60	0.8
63	0.8
63	0.9
66	0.9
66	1
69	1
69	1.1
72	1.1
72	1.2
75	1.2
75	1.3
78	1.3
78	0.5
88	0.5
88	0.6
91	0.6
91	0
96	0
