# Supplementary material for: Effects of Individualized Centrifugation Training on Orthostatic Tolerance in Men and Women
Source: PLoS One. 2015 May 28;10(5):e0125780. doi: 10.1371/journal.pone.0125780 (PMC4447337; doi:10.1371/journal.pone.0125780)
Supplement: S2 File — (XLS) [file pone.0125780.s002.xls]

## Sheet: Sheet1
Subject	Sex	Control	AG training
B	M	12.27	15.33
D	M	16.07	16.39
E	M	16.3	15.03
H	M	11.16	12.21
K	F	12.13	17.59
L	F	8.4	10.29
M	M	15.28	17.08
N	F	12.2	15.13
O	M	9.57	16.27
P	F	7.12	15.11
R	M	9.52	17.07
S	F	6.14	10.02
